# Supplementary material for: Computational Strategy for Analyzing Effective Properties of Random Composites–Part III: Machine Learning
Source: Materials (Basel). 2025 Dec 9;18(24):5531. doi: 10.3390/ma18245531 (PMC12735259; doi:10.3390/ma18245531)
Supplement: Supplementary file 1 [file materials-18-05531-s001.zip]

Archive with 1 entries (1 files):
- materials-4004987-supplementary.pdf
